# Supplementary material for: Implementation evaluation of a leadership development intervention for improved family experience in a private paediatric care hospital, Pakistan
Source: BMC Health Serv Res. 2022 Jul 23;22:944. doi: 10.1186/s12913-022-08342-2 (PMC9308933; doi:10.1186/s12913-022-08342-2)
Supplement: Supplementary file 2 — Additional file 2. [file 12913_2022_8342_MOESM2_ESM.xlsx]

## Sheet: Appreciations
							Theme of the complaint
	Form Number	Date Received	Unit	Residential Location of the complainant	Cadre	Name of staff (if named)	Clinical Care	Customer service/logistic	Communication issues	Behaviour/attitude issues	Date of sharing with manager	Name of Manager	Date response received	Date shared with CAD
																	✓
																	✓

## Sheet: Complaints
							Theme of the complaint
	Form Number	Date Received	Unit	Residential Location of the complainant	Cadre	Name of staff (if named)	Clinical Care	Customer service/logistic	Communication issues	Behaviour/attitude issues	Date of making phone call to the family	Date of sharing with manager	Name of Manager	Date response received	Date response reviewed	Date shared with CAD
																			✓
																			✓

## Sheet: Suggestion
							Theme of the suggestion
	Form Number	Date Received	Unit	Residential Location of the patient	Cadre	Name of staff (if named)	Clinical Care	Customer service/logistic	Communication issues	Behaviour/attitude issues	Date of making phone call to the family	Date of sharing with manager	Name of Manager	Date response received
																		✓
																		✓

## Sheet: Action points
	Form Number	Action points	Level 1-Unit 2-Service Line 3-Hospital	Responsible	Deadline	Status: completed (Yes/No)	If no, reason

## Sheet: Indicators
		2019-01-01	To date in 2019
	Outcome Indicators-Appreciations
	Total Appreciations (N)
	By Theme (N, %)
	By Unit (N, %)
	By Cadre (N, %)
	Process Indicators-Appreciations
	Shared with manager within 1 working day
	Days taken to share with the manager (Mean, SD)
	Response received by manager within 1 working day (N, %)
	Days taken by all and respective managers to respond (Mean, SD)
	Outcome Indicators-Complaints
	Total Complaints (N)
	By Theme (N, %)
	By Unit (N, %)
	By Cadre (N, %)
	Process Indicators-Complaints
	Phone calls made to family within 2 working days of receiving complaint (N, %)
	Days taken to make a phone call to the family (Mean, SD)
	Complaints shared with manager within 1 working day (N, %)
	Days taken to share with the manager (Mean, SD)
	Response received by manager within 5 working days (N, %)
	Days taken to receive response by manager and total (Mean, SD)
	Response reviewed within 3 working days
	Days taken to review (Mean, SD)
	Response shared with CAD within 12 working days (N, %)
	Days taken to share final response with CAD (Mean, SD)
	Response not shared with CAD within 12 working days (N, %)
	Theme, Unit, Cadre (N, %)
	Outcome Indicators-Suggestions
	Total suggestions (N)
	By Theme (N, %)
	By Unit (N, %)
	By Cadre (N, %)
	Process Indicators-Suggestions
	Phone calls made to family within 2 working day of receiving suggestion(N, %)
	Days taken to make a phone call to the family (Mean, SD)
	Suggetsions shared with manager within 1 working day (N, %)
	Days taken to share with the manager (Mean, SD)
	Response received by manager within 5 working days (N, %)
	Days taken by all and respective managers to respond (Mean, SD)
	Days taken to review (Mean, SD)
	Response shared with CAD within 12 working days (N, %)
	Days taken to share final response with CAD (Mean, SD)
	Response not shared with CAD within 12 working days (N, %)
	Theme, Unit, Cadre (N, %)
	Action Points
	Action points completed (N, %)
	Action points completed by level (N, %)
	Action points compleetd by manager (N, %)
